# Supplementary material for: RT-PCR negative COVID-19
Source: BMC Infect Dis. 2022 Feb 13;22:149. doi: 10.1186/s12879-022-07095-x (PMC8841043; doi:10.1186/s12879-022-07095-x)
Supplement: Supplementary file 1 — Additional file 1. Study Dataset. [file 12879_2022_7095_MOESM1_ESM.xlsx]

## Sheet: Pre-pandemic
Lot Number(s):	IgG signal to cut-off ratio	IgM signal to cut-off ratio	IgG results output	IgM results output	% inhibition (Neutralization assay)	NAb results
HMN477108	0.06	0.46	Non-Reactive	Non-Reactive	0.166238	Negative
HMN477109	0.02	0.34	Non-Reactive	Non-Reactive	-0.0258159	Negative
HMN477110	0.03	0.37	Non-Reactive	Non-Reactive	-0.010716	Negative
HMN477111	0.02	0.44	Non-Reactive	Non-Reactive	0.114393	Negative
HMN477112	0.02	0.34	Non-Reactive	Non-Reactive	-0.254266	Negative
CHASKA-2213	0.0362043	0.206846	Non-Reactive	Non-Reactive
CHASKA-2217	0.0211935	0.227819	Non-Reactive	Non-Reactive
CHASKA-2218	0.0259239	0.193763	Non-Reactive	Non-Reactive
CHASKA-2220	0.0356011	0.459446	Non-Reactive	Non-Reactive
CHASKA-2221	0.0229408	0.205443	Non-Reactive	Non-Reactive
CHASKA-2222	0.0283184	0.259633	Non-Reactive	Non-Reactive
CHASKA-2223	0.0251318	0.229386	Non-Reactive	Non-Reactive
CHASKA-2224	0.0225191	0.189099	Non-Reactive	Non-Reactive
CHASKA-2226	0.0277006	0.231354	Non-Reactive	Non-Reactive
CHASKA-2227	0.0188667	0.207411	Non-Reactive	Non-Reactive
CHASKA-2228	0.0215932	0.237257	Non-Reactive	Non-Reactive
CHASKA-2229	0.0240097	0.251397	Non-Reactive	Non-Reactive
CHASKA-2230	0.0154913	0.188242	Non-Reactive	Non-Reactive
CHASKA-2231	0.0285898	0.210326	Non-Reactive	Non-Reactive
CHASKA-2232	0.0203189	0.213205	Non-Reactive	Non-Reactive
CHASKA-2233	0.0457532	0.205753	Non-Reactive	Non-Reactive
CHASKA-2234	0.0245909	0.219965	Non-Reactive	Non-Reactive
CHASKA-2235	0.0278582	0.193235	Non-Reactive	Non-Reactive
CHASKA-2236	0.0533751	0.198373	Non-Reactive	Non-Reactive
CHASKA-2237	0.0360522	0.196059	Non-Reactive	Non-Reactive
CHASKA-2238	0.0186779	0.213643	Non-Reactive	Non-Reactive
CHASKA-2239	0.0168481	0.260963	Non-Reactive	Non-Reactive
CHASKA-2240	0.0888699	0.219893	Non-Reactive	Non-Reactive
CHASKA-2535	0.0354654	0.275795	Non-Reactive	Non-Reactive
CHASKA-2561	0.0247908	0.304639	Non-Reactive	Non-Reactive
CHASKA-2562	0.0367984	0.229167	Non-Reactive	Non-Reactive
CHASKA-2563	0.0228913	0.199849	Non-Reactive	Non-Reactive
CHASKA-2564	0.0306213	0.196551	Non-Reactive	Non-Reactive
CHASKA-2565	0.0381149	0.269199	Non-Reactive	Non-Reactive
CHASKA-2566	0.0184487	0.187186	Non-Reactive	Non-Reactive
CHASKA-2568	0.0259349	0.389294	Non-Reactive	Non-Reactive
CHASKA-2569	0.0225136	0.211383	Non-Reactive	Non-Reactive
CHASKA-2570	0.0364794	0.202455	Non-Reactive	Non-Reactive
CHASKA-2571	0.0276676	0.198938	Non-Reactive	Non-Reactive
CHASKA-2572	0.0941999	0.196624	Non-Reactive	Non-Reactive
CHASKA-2573	0.0427628	0.172153	Non-Reactive	Non-Reactive
CHASKA-2574	0.027464	0.25003	Non-Reactive	Non-Reactive
CHASKA-2575	0.0462758	0.304603	Non-Reactive	Non-Reactive
CHASKA-2583	0.0399007	0.309468	Non-Reactive	Non-Reactive
CHASKA-2584	0.0493176	0.179278	Non-Reactive	Non-Reactive
CHASKA-2600	0.0188026	0.235617	Non-Reactive	Non-Reactive
CHASKA-3482	0.0470477	0.336963	Non-Reactive	Non-Reactive
CHASKA-3490	0.0252932	0.210946	Non-Reactive	Non-Reactive
CHASKA-3491	0.0289162	0.235472	Non-Reactive	Non-Reactive
CHASKA-3492	0.0216867	0.227564	Non-Reactive	Non-Reactive
CHASKA-3501	0.027332	0.194911	Non-Reactive	Non-Reactive
CHASKA-3502	0.0650563	0.202109	Non-Reactive	Non-Reactive
CHASKA-3503	0.0499905	0.377305	Non-Reactive	Non-Reactive
CHASKA-3504	0.0378838	0.2024	Non-Reactive	Non-Reactive
CHASKA-3505	0.0443524	0.204805	Non-Reactive	Non-Reactive

## Sheet: Probables
Participant ID	Cohort	IgG signal to cut-off ratio	IgM signal to cut-off ratio	IgG results output	IgM results output	% inhibition (Neutralization assay)	NAb results	Any (+) SARS-CoV-2 PCR?	First (+) SARS-CoV-2 PCR test date	Any (-) SARS-CoV-2 PCR ?	First (-) SARS-CoV-2 PCR test date	Exposure?	Average no. of RT-PCR	Age (years)	Sex	BMI (calculated)	Ethnicity	Chronic medical problems	HTN	Heart disease	DM	Liver disease	Lung disease	Kidney disease	others	COVID symptoms on admission?	Approximate onset of first symptom(s)	fever	difficulty breathing/shortness of breath	cough	chills	myalgias	diarrhea	sore throat	AMS	Symptoms, not listed	WHO Ordinal scale on admission	Inpatient date	No. of days from first sars-cov-2 test	No of days from symptom onset	WHO Ordinal scale on inpatient/collection day	Discharge date	Length of hospital stay	Length of ICU stay (days)	Did the patient become critically ill?	Critical illness event (check all that apply)	WHO Ordinal Scale- hospitalization peak illness	Patient's final disposition	Discharge diagnoses (list all)
4	Probables	21.24	0.81	Reactive	Non-Reactive	0.932781	Positive	No		Yes	*	unknown / NO	2	35	Male	35.1	Hispanic or Latino	Yes	NO	Yes	Yes	Yes	Yes	NO		Yes	*	NO	Yes	Yes	NO	NO	Yes	NO	NO		hospitalized, mild disease, oxygen by mask or nasal prongs	*	4	12	hospitalized, mild disease, no oxygen	*	19	0	No		hospitalized, mild disease, oxygen by mask or nasal prongs	long term care facility	Klebsiella Endophthalmitis with periorbital cellulitis Klebsiella UTI with emphysematous prostatitis 1. Cirrhosis 2. Prostate abscess 3. Endocarditis 4. Endophthalmitis 5. COVID-19 6. Septic pulmonary embolism
11	Probables	38.78	20.8	Reactive	Reactive	0.938567	Positive	No		Yes	*	unknown / NO	1	31	Male	33.1	Hispanic or Latino	No	NO	NO	NO	NO	NO	NO		Yes	*	Yes	Yes	Yes	Yes	Yes	Yes	NO	NO	chest pain, headache	hospitalized, mild disease, oxygen by mask or nasal prongs	*	5	35	hospitalized, mild disease, oxygen by mask or nasal prongs	*	5	0	No		hospitalized, mild disease, oxygen by mask or nasal prongs	home/shelter	Principal Problem: Pulmonary embolism Active Problems: Pleuritic chest pain
12	Probables	45.41	7.09	Reactive	Reactive	0.176971	Negative	No		Yes	*	unknown / NO	3	39	Male	31.1	Hispanic or Latino	Yes	Yes	NO	NO	NO	Yes	NO		Yes	*	Yes	Yes	Yes	NO	NO	Yes	NO	NO		hospitalized, mild disease, oxygen by mask or nasal prongs	*	16	23	hospitalized, mild disease, oxygen by mask or nasal prongs	*	18	0	No		hospitalized, mild disease, oxygen by mask or nasal prongs	home/shelter	Acute hypoxic respiratory failure Viral Pneumonia- Suspect COVID 19 infection Hypertension DM Transaminitis Anemia Protein calorie malnutrition
14	Probables	36.7	8.66	Reactive	Reactive	0.765358	Positive	No		Yes	*	known / suspected	4	62	Male	24.3	Hispanic or Latino	Yes	Yes	NO	NO	NO	Yes	Yes		Yes	*	Yes	NO	Yes	NO	NO	Yes	NO	NO		hospitalized, mild disease, oxygen by mask or nasal prongs	*	9	23	hospitalized, mild disease, oxygen by mask or nasal prongs	*	13	0	No		hospitalized, mild disease, oxygen by mask or nasal prongs	home/shelter	COVID-19 Pneumonia, Pneumomediastinum, Parkinson's disease,
17	Probables	43.68	5.59	Reactive	Reactive	0.140426	Negative	No		Yes	*	unknown / NO	3	57	Female	30.9	Black or African American	Yes	Yes	NO	Yes	NO	Yes	Yes		Yes	*	Yes	Yes	NO	Yes	NO	NO	NO	NO		hospitalized, severe disease, intubated	*	31	64	hospitalized, severe disease, intubated	*	34	33	Yes	Intubation (respiratory failure)	hospitalized, severe disease, intubated	long term care facility	Acute hypoxic resp failure likely 2/2 COVID Septic shock Ventilator-associated pneumonia Acute bilateral lower extremity DVT Candidemia
18	Probables	45.97	58.99	Reactive	Reactive	0.786689	Positive	No		Yes	*	unknown / NO	3	46	Male	25.1	Hispanic or Latino	Yes	Yes	Yes	NO	NO	NO	NO		Yes	*	Yes	Yes	Yes	Yes	NO	NO	Yes	NO		hospitalized, mild disease, oxygen by mask or nasal prongs	*	8	7	hospitalized, mild disease, no oxygen	*	11	0	No		hospitalized, mild disease, oxygen by mask or nasal prongs	home/shelter	Sepsis Atrial fibrillation, rapid Respiratory failure with hypoxia Pleural effusion Generalized maculopapular rash Prediabetes Acute kidney injury, resolved Transaminitis, resolved
19	Probables	0.02	0.31	Non-Reactive	Non-Reactive	0.22403	Negative	No		Yes	*	unknown / NO	3	64	Male	25.4	White	Yes	Yes	NO	NO	NO	NO	NO		Yes	*	NO	Yes	NO	NO	NO	NO	NO	Yes	Fevers, hypoxia at outside hospital (transfer)	hospitalized, mild disease, oxygen by mask or nasal prongs	*	17	27	hospitalized, mild disease, no oxygen	*	34	1	No		hospitalized, mild disease, oxygen by mask or nasal prongs	skilled nursing facility	• SAH (subarachnoid hemorrhage) • Polyradiculoneuropathy • Herpes encephalitis • Aspiration pneumonia • B-cell lymphoma • UTI (urinary tract infection) due to urinary indwelling catheter CNS Lymphoma
21	Probables	0.02	0.32	Non-Reactive	Non-Reactive	0.898685	Positive	No		Yes	*	unknown / NO	6	61	Female	36	Black or African American	Yes	Yes	NO	Yes	NO	NO	NO		Yes	*	NO	Yes	NO	NO	NO	NO	NO	NO	abdominal pain, afib	hospitalized, severe disease, intubated	*	13	14	hospitalized, mild disease, oxygen by mask or nasal prongs	*	26	12	Yes	Intubation (respiratory failure),Shock requiring pressor support	hospitalized, severe disease, intubated and organ support	home/shelter	Final Diagnosis(es): Acute hypoxic respiratory failure Acute decompensated HFrEF Afib with RVR Severe sepsis Acute renal failure Bipolar disorder Schizoaffective disorder Microcytic anemia CAP
22	Probables	60.07	7.59	Reactive	Reactive	0.187985	Negative	No		Yes	*	unknown / NO	3	61	Male	17.9	Hispanic or Latino	No	NO	NO	NO	NO	NO	NO		No ('asymptomatic')	*	NO	NO	NO	NO	NO	NO	NO	NO	Trauma, found down	asymptomatic	*	35	36.9	hospitalized, mild disease, no oxygen	*	81	10	Yes	Intubation (respiratory failure),Shock requiring pressor support	hospitalized, severe disease, intubated	home/shelter	Final Diagnosis(es): Traumatic brain injury Left side subdural hematoma with midline shift and left uncal herniation Left ear avulsion Right hip laceration Bilateral forearm lacerations Stress hyperglycemia Coagulopathy Leukocytosis Acidosis Facial and scalp degloving injury Acute kidney injury Complex left tempoparietal scalp laceration Neck lacerations Respiratory failure Severe protein calorie…
25	Probables	0.74	1.1	Non-Reactive	Reactive	0.964456	Positive	No		Yes	*	unknown / NO	2	49	Female	48.9	Black or African American	Yes	Yes	NO	NO	NO	Yes	NO		Yes	*	Yes	Yes	Yes	Yes	NO	NO	NO	NO		hospitalized, mild disease, oxygen by mask or nasal prongs	*	12	9	hospitalized, mild disease, no oxygen	*	7	0	No		hospitalized, mild disease, oxygen by mask or nasal prongs	home/shelter	#Acute respiratory failure with hypoxia, resolved #multiviral Pneumonia secondary to COVID-19 infection #Asthma, with concern for acute exacerbation, improved #Hx of OSA #HTN #hypophosphatemia
29	Probables	40.82	33.34	Reactive	Reactive	0.854096	Positive	No		Yes	*	unknown / NO	3	66	Male	26.2	Black or African American	Yes	Yes	NO	NO	NO	NO	NO		Yes	*	Yes	NO	NO	NO	NO	NO	NO	NO	generalized weakness, headache	hospitalized, mild disease, oxygen by mask or nasal prongs	*	10	17	hospitalized, mild disease, no oxygen	*	23	4	Yes	Intubation (respiratory failure),Suspected or confirmed myocardial infarction,Required cardiopulmonary resuscitation	hospitalized, severe disease, intubated and organ support	deceased	Severe Sepsis likely secondary to COVID infection Acute hypoxic respiratory failure Covid Pneumonia VDRF likely secondary to aspiration PNA Acute kidney injury NSTEMI (non-ST elevated myocardial infarction) Acute liver injury HFrEF LVEF 28% Paroxysmal Afib/Aflutter Non-sustained v tach Hypotension likely 2/2 septic shock Acute post hemorraghic anemia PEA arrest Anoxic brain injury secondary to PE…
30	Probables	0.02	0.29	Non-Reactive	Non-Reactive	0.942833	Positive	No		Yes	*	unknown / NO	3	73	Male	25.1	Hispanic or Latino		NO	NO	NO	NO	NO	NO		No ('asymptomatic')	*	NO	NO	NO	NO	NO	NO	NO	NO	EtOH withdrawal: AMS, headache, tremors	asymptomatic	*	16	17.9	hospitalized, mild disease, no oxygen	*	23	0	No		hospitalized, mild disease, no oxygen	skilled nursing facility	Principal Problem: Alcohol withdrawal Active Problems: Lactic acidosis Pneumonia Hypomagnesemia D-dimer, elevated
78	Probables	56.24	23.41	Reactive	Reactive	0.129693	Negative	No		Yes	*	unknown / NO	1	70	Female	32.3	Black or African American	Yes	Yes	NO	NO	Yes	NO	NO		Yes	*	NO	Yes	NO	NO	NO	NO	NO	NO		hospitalized, mild disease, oxygen by mask or nasal prongs	*	7	8.9	hospitalized, mild disease, no oxygen	*	16	0	No		hospitalized, mild disease, oxygen by mask or nasal prongs	home/shelter	Viral Pneumonia due to clincal Covid infection Hypernatremia, resolved Altered Mental status Acute Kidney Injury
228	Probables	0.68	0.42	Non-Reactive	Non-Reactive	0.447952	Positive	No		Yes	*	unknown / NO	3	48	Male	26.6	White	Yes	NO	NO	NO	NO	NO	NO		Yes	*	Yes	NO	NO	NO	NO	NO	NO	NO		hospitalized, mild disease, no oxygen	*	14	15	hospitalized, mild disease, no oxygen	*	17	0	No	Intubation (respiratory failure),Shock requiring pressor support	hospitalized, severe disease, non-invasive venitlation or high-flow oxygen	home/shelter	Acute hypoxic respiratory failure Acute cardiogenic pulmonary edema, resolved HFrEF Multifocal pneumonia Clinical COVID-19 Acute renal failure HIV Lymphopenia Transaminitis Rhabdomyolysis Myositis Conjunctivitis Cannabis and opiate use disorder Bipolar disorder Schizophrenia Dissociate identity disorder
233	Probables	10.36	1.23	Reactive	Reactive	0.944539	Positive	No		Yes	*	unknown / NO	3	31	Female	47.4	Black or African American	No	NO	NO	NO	NO	NO	NO		Yes	*	NO	Yes	Yes	NO	NO	NO	NO	NO		hospitalized, severe disease, non-invasive venitlation or high-flow oxygen	*	4	4	hospitalized, mild disease, oxygen by mask or nasal prongs	*	6	3	No		hospitalized, severe disease, non-invasive venitlation or high-flow oxygen	home/shelter	Acute hypoxemic respiratory failure Atrial Fib/SVT COVID Infection vs Viral Pneumonia
234	Probables	0.02	0.24	Non-Reactive	Non-Reactive	0.935154	Positive	No		Yes	*	unknown / NO	3	45	Male	41.2	Hispanic or Latino	Yes	NO	NO	Yes	Yes	NO	NO		Yes	*	NO	NO	NO	NO	NO	NO	NO	Yes		hospitalized, mild disease, no oxygen	*	0	1.9	hospitalized, mild disease, no oxygen	*	7	0	No		hospitalized, mild disease, no oxygen	home/shelter	Active Problems: Unresponsive Hepatic encephalopathy syndrome Hypertensive urgency Traumatic rhabdomyolysis Alcoholic cirrhosis of liver with ascites Pneumonia due to infectious organism Uncontrolled type 2 diabetes mellitus with hyperglycemia Severe protein-calorie malnutrition Anemia Decubitus ulcer of sacral region, stage 2
235	Probables	0.03	0.36	Non-Reactive	Non-Reactive	0.892031	Positive	No		Yes	*	unknown / NO	4	76	Male	26.2	White	Yes	NO	NO	NO	NO	Yes	NO		Yes	*	NO	Yes	NO	NO	NO	NO	NO	NO		hospitalized, severe disease, non-invasive venitlation or high-flow oxygen	*	0	3	hospitalized, severe disease, non-invasive venitlation or high-flow oxygen	*	16	0	Yes	Suspected or confirmed myocardial infarction	hospitalized, severe disease, non-invasive venitlation or high-flow oxygen	skilled nursing facility	Principal Problem: Multifocal pneumonia Active Problems: Stenosis of left subclavian artery Diabetes mellitus Acute congestive heart failure COPD (chronic obstructive pulmonary disease) Former smoker NSTEMI (non-ST elevated myocardial infarction) CAD (coronary artery disease)
236	Probables	0.02	0.42	Non-Reactive	Non-Reactive	0.957584	Positive	No		Yes	*	unknown / NO	3	39	Female	30.7	Black or African American	Yes	NO	NO	Yes	NO	NO	NO		Yes	*	NO	Yes	NO	NO	NO	NO	NO	NO		hospitalized, mild disease, no oxygen	*	5	0	hospitalized, mild disease, no oxygen	*	2	0	No		hospitalized, mild disease, no oxygen	home/shelter	SOB due to viral pneumonia vs. Preeclampsia vs. Postpartum cardiomyopathy
237	Probables	4.45	0.69	Reactive	Non-Reactive	0.976435	Positive	No		Yes	*	unknown / NO	1	41	Female	34.9	Black or African American	Yes	Yes	NO	Yes	NO	NO	NO		Unknown	*	NO	Yes	Yes	NO	NO	NO	NO	NO		hospitalized, mild disease, oxygen by mask or nasal prongs	*	0	28	hospitalized, mild disease, oxygen by mask or nasal prongs	*	5	0	No		hospitalized, mild disease, oxygen by mask or nasal prongs	long term care facility	#Sepsis Secondary to Multilobar Pneumonia vs Complicated Urinary Tract Infection requiring Chronic Suprapubic Catheter #NMO Spectrum Disorder #Neurogenic Bladder #Chronic Pain #Microcytic Anemia #Recurrent Perianal Herpes #Major Depressive Disorder
257	Probables	2.8	0.71	Reactive	Non-Reactive	0.974293	Positive	No		Yes	*	unknown / NO	3	69	Male	27.9	Hispanic or Latino	Yes	Yes	Yes	Yes	NO	NO	Yes		Yes	*	NO	Yes	NO	NO	NO	NO	NO	NO		hospitalized, mild disease, no oxygen	*	0	0	hospitalized, mild disease, no oxygen	*	8	0	No		hospitalized, mild disease, no oxygen	home/shelter	Final Diagnosis: - HCAP with hypoxia - Hypokalemia, hypophosphatemia, resolved - Acute on chronic anemia of chronic inflammation - Chronic diastolic heart failure - ESRD on HD - HTN - HLD - Glaucoma - IDDM
* Dates removed for anonymity
* Severe disease defined by oxygen requirement, regardless of "mild disease"marked by WHO ordinal scale (https://www.who.int/blueprint/priority-diseases/key-action/COVID-19_Treatment_Trial_Design_Master_Protocol_synopsis_Final_18022020.pdf)
[truncated: 19 more columns]

## Sheet: Suspects
Participant ID	Cohort	IgG signal to cut-off ratio	IgM signal to cut-off ratio	IgG results output	IgM results output	% inhibition (Neutralization assay)	NAb results	Any (+) SARS-CoV-2 PCR?	First (+) SARS-CoV-2 PCR test date	Any (-) SARS-CoV-2 PCR ?	First (-) SARS-CoV-2 PCR test date	Exposure?	Average no. of RT-PCR	Age (years)	Sex	BMI (calculated)	Ethnicity	Chronic medical problems	HTN	Heart disease	DM	Liver disease	Lung disease	Kidney disease	other	COVID symptoms on admission?	Approximate onset of first symptom(s)	fever	difficulty breathing/shortness of breath	cough	chills	myalgias	diarrhea	sore throat	AMS	Symptoms, not listed	WHO Ordinal scale on admission	Inpatient date	No. of days from first sars-cov-2 test	No of days from symptom onset	Patient's current level of care	WHO Ordinal scale on inpatient/collection day	Discharge date	Lenth of hospital stay	Length of ICU stay (days)	Did the patient become critically ill?	Critical illness event (check all that apply)	WHO Ordinal Scale- hospitalization peak illness	Patient's final disposition
10	Suspects	0.02	0.35	Non-Reactive	Non-Reactive	0.16322	Negative	No	*	Yes	*	unknown / NO	1	36	Female	26	Hispanic or Latino	Yes	NO	NO	NO	NO	NO	NO	other	Yes	*	Yes	Yes	Yes	NO	Yes	NO	NO	NO	nausea	hospitalized, mild disease, no oxygen	*	3	16	med/surg	hospitalized, mild disease, no oxygen	*	5	0	No		hospitalized, mild disease, no oxygen	home/shelter
13	Suspects	0.13	0.43	Non-Reactive	Non-Reactive	0.135809	Negative	No	*	Yes	*	unknown / NO	2	65	Male	55.1	Black or African American	Yes	Yes	Yes	Yes	NO	Yes	Yes		Yes	*	NO	Yes	Yes	NO	NO	NO	NO	NO	chest pain, hypoxia (desats)	hospitalized, mild disease, no oxygen	*	3	4	med/surg	hospitalized, mild disease, no oxygen	*	5	0	No		hospitalized, mild disease, oxygen by mask or nasal prongs	skilled nursing facility
16	Suspects	0.09	0.33	Non-Reactive	Non-Reactive	0.0874657	Negative	No	*	Yes	*	unknown / NO	2	47	Female	25.6	Black or African American	Yes	NO	NO	Yes	NO	Yes	NO		No ('asymptomatic')	*	NO	NO	NO	NO	NO	NO	NO	NO		asymptomatic	*	13	16	med/surg	asymptomatic	*	16	0	No		ambulatory with no limitations of activities (or asymptomatic)	home/shelter
20	Suspects	0.08	0.37	Non-Reactive	Non-Reactive	0.0675305	Negative	No	*	Yes	*	unknown / NO	2	59	Female	39.6	Hispanic or Latino	Yes	Yes	NO	Yes	Yes	NO	Yes		Yes	*	Yes	NO	NO	NO	NO	NO	NO	Yes	abdominal pain, gen weakness, GI bleed	hospitalized, mild disease, no oxygen	*	13	14	ICU	hospitalized, mild disease, oxygen by mask or nasal prongs	*	17	14	Yes	Shock requiring pressor support	hospitalized, mild disease, oxygen by mask or nasal prongs	home/shelter
23	Suspects	0.02	0.24	Non-Reactive	Non-Reactive	-0.0256666	Negative	No	*	Yes	*	unknown / NO	6	70	Male	36.9	White	Yes	NO	NO	Yes	NO	NO	NO		Yes	*	NO	Yes	NO	NO	NO	NO	NO	NO	respiratory failure	hospitalized, severe disease, intubated	*	40	37	ICU	hospitalized, severe disease, intubated and organ support	*	87	87	Yes	Intubation (respiratory failure)	hospitalized, severe disease, intubated and organ support	long term care facility
24	Suspects	0.02	0.25	Non-Reactive	Non-Reactive	0.0994269	Negative	No	*	Yes	*	unknown / NO	3	45	Female	25.9	Black or African American	Yes	NO	NO	Yes	Yes	Yes	NO		Yes	*	Yes	Yes	Yes	Yes	Yes	Yes	NO	NO	chest pain	hospitalized, severe disease, non-invasive venitlation or high-flow oxygen	*	2	2	PCU	hospitalized, severe disease, non-invasive venitlation or high-flow oxygen	*	30	0	No		hospitalized, severe disease, non-invasive venitlation or high-flow oxygen	skilled nursing facility
26	Suspects	0.04	0.36	Non-Reactive	Non-Reactive	0.0475953	Negative	No	*	Yes	*	unknown / NO	4	62	Male	20.3	Hispanic or Latino	Yes	NO	NO	NO	Yes	NO	NO		No ('asymptomatic')	*	NO	NO	NO	NO	NO	NO	NO	NO		asymptomatic	*	20	20	med/surg	hospitalized, mild disease, no oxygen	*	38	7	No		hospitalized, mild disease, no oxygen	home/shelter
27	Suspects	0.03	0.31	Non-Reactive	Non-Reactive	0.034139	Negative	No	*	Yes	*	unknown / NO	4	63	Male	42.2	White	Yes	Yes	Yes	NO	Yes	NO	Yes	Transplant receipient	Yes	*	NO	Yes	NO	NO	NO	Yes	NO	NO		hospitalized, mild disease, oxygen by mask or nasal prongs	*	13	16	ICU	hospitalized, severe disease, intubated	*	20	15	Yes	Intubation (respiratory failure),Shock requiring pressor support	hospitalized, severe disease, intubated and organ support	skilled nursing facility
28	Suspects	0.05	0.37	Non-Reactive	Non-Reactive	0.176177	Negative	No	*	Yes	*	unknown / NO	1	49	Male	21.4	Black or African American	Yes	NO	NO	NO	NO	NO	NO	other	Yes	*	NO	Yes	Yes	NO	NO	NO	NO	NO	lethargy	hospitalized, mild disease, no oxygen	*	3	10	med/surg	hospitalized, mild disease, no oxygen	*	4	0	No		hospitalized, mild disease, no oxygen	home/shelter
229	Suspects	0.03	0.29	Non-Reactive	Non-Reactive	0.20309	Negative	No	*	Yes	*	unknown / NO	2	39	Female	28.8	Black or African American	Yes	NO	NO	NO	Yes	NO	NO		No ('asymptomatic')	*	NO	NO	NO	NO	NO	NO	NO	NO		asymptomatic	*	25	16	med/surg	asymptomatic	*	25		Yes	Intubation (respiratory failure),Shock requiring pressor support	hospitalized, severe disease, intubated	deceased
230	Suspects	0.02	0.27	Non-Reactive	Non-Reactive	0.155744	Negative	No	*	Yes	*	unknown / NO	2	56	Male	24.3	Hispanic or Latino	Yes	Yes	Yes	NO	NO	Yes	Yes		Yes	*	NO	Yes	NO	NO	NO	NO	NO	NO		hospitalized, severe disease, non-invasive venitlation or high-flow oxygen	*	1	1	PCU	hospitalized, mild disease, oxygen by mask or nasal prongs	*	6	0	No		hospitalized, severe disease, non-invasive venitlation or high-flow oxygen	home/shelter
231	Suspects	7.66	0.85	Reactive	Non-Reactive	0.822078	Positive	No	*	Yes	*	unknown / NO	2	70	Male	25.5	Hispanic or Latino	Yes	Yes	NO	NO	NO	NO	NO		Yes	*	NO	Yes	NO	NO	NO	NO	NO	NO		hospitalized, mild disease, oxygen by mask or nasal prongs	*	3	3	med/surg	hospitalized, mild disease, no oxygen	*	6	0	No		hospitalized, mild disease, oxygen by mask or nasal prongs	home/shelter
232	Suspects	0.04	0.27	Non-Reactive	Non-Reactive	0.129828	Negative	No	*	Yes	*	unknown / NO	5	61	Female	24.1	Black or African American	Yes	Yes	Yes	NO	NO	NO	Yes	HIV	Yes	*	NO	Yes	NO	NO	NO	NO	NO	NO		hospitalized, mild disease, oxygen by mask or nasal prongs	*	14	20	med/surg	hospitalized, mild disease, no oxygen	*	15	0	No		hospitalized, severe disease, non-invasive venitlation or high-flow oxygen	home/shelter
238	Suspects	2.3	0.49	Reactive	Non-Reactive	0.900324	Positive	No	*	Yes	*	unknown / NO	1	48	Female	26.4	Black or African American	Yes	Yes	NO	NO	NO	Yes	NO		Yes	*	NO	Yes	Yes	NO	NO	NO	NO	NO		ambulatory with no limitations of activities	*	0	14		ambulatory with no limitations of activities (or asymptomatic)	*	1	0	No		ambulatory with no limitations of activities (or asymptomatic)	home/shelter
239	Suspects	0.85	0.76	Undeterminant	Non-Reactive	0.200598	Negative	NO	*	Yes	*	unknown / NO	2	57	Male	16.4	Black or African American	Yes	NO	NO	NO	Yes	NO	NO	HIV	Yes	*	NO	Yes	NO	NO	NO	NO	NO	NO		hospitalized, mild disease, no oxygen	*	2	4	med/surg	hospitalized, mild disease, no oxygen	*	15	0	No		ambulatory with no limitations of activities (or asymptomatic)	home/shelter
*Dates removed for anonymity
* Severe disease defined by oxygen requirement, regardless of "mild disease"marked by WHO ordinal scale (https://www.who.int/blueprint/priority-diseases/key-action/COVID-19_Treatment_Trial_Design_Master_Protocol_synopsis_Final_18022020.pdf)
[truncated: 20 more columns]

## Sheet: PCR confirmed
Participant ID	Cohort	IgG signal to cut-off ratio	IgM signal to cut-off ratio	IgG results output	IgM results output	% inhibition (Neutralization assay)	NAb results	Any (+) SARS-CoV-2 PCR?	First (+) SARS-CoV-2 PCR test date	Any (-) SARS-CoV-2 PCR ?	First (-) SARS-CoV-2 PCR test date	Exposure	Age (years)	Sex	BMI (calculated)	Ethnicity	Chronic medical problems	HTN	Heart disease	DM	Liver disease	Lung disease	Kidney disease	Comorbidity, not listed	COVID symptoms on admission?	Approximate onset of first symptom(s)	fever	SOB	cough	chills	myalgias	diarrhea	sore throat	AMS	Symptoms, not listed	WHO Ordinal scale on admission	Inpatient date	No. of days from first positive sars-cov-2 test	No of days from symptom onset	Patient's current level of care	WHO Ordinal scale on inpatient/collection day	Discharge date	Length of hospital stay	Length of ICU stay (days)	Did the patient become critically ill?	Critical illness event (check all that apply)	WHO Ordinal Scale- hospitalization peak illness	Patient's final disposition	Discharge diagnoses (list all)
33	PCR confirmed	14.01	15.155	Reactive	Reactive	0.899659	Positive	Yes	*	No		unknown / NO	62	Male	25.8	White	Yes	Yes	NO	NO	NO	NO	NO		Yes	*	NO	NO	NO	NO	NO	NO	NO	NO	chest and abdominal pain	hospitalized, mild disease, no oxygen	*	4	9	med/surg	hospitalized, mild disease, no oxygen	*	6	0	No		hospitalized, mild disease, no oxygen	home/shelter	Streptococcal pneumonia COVID-19 pneumonia Abdominal pain, resolved Hx of HTN HCV infection Opiate use disorder Anemia Homelessness Hypophosphatemia, resolved
35	PCR confirmed	23.78	16.4324	Reactive	Reactive	0.950317	Positive	Yes	*	No		unknown / NO	61	Male	26.6	Black or African American	Yes	Yes	NO	Yes	NO	NO	NO		No ('asymptomatic')	*	NO	NO	NO	NO	NO	NO	NO	NO		ambulatory with no limitations of activities	*	13	14	med/surg	hospitalized, severe disease, intubated	*	15	1	Yes	Intubation (respiratory failure)	hospitalized, severe disease, intubated	deceased	Disruption or dehiscence of closure of muscle or muscle flap Diabetes mellitus Hypernatremia Acute respiratory disease due to COVID-19 virus
37	PCR confirmed	50.3	5.90322	Reactive	Reactive	0.968339	Positive	Yes	*	No		unknown / NO	53	Male	30.2	Hispanic or Latino	Yes	Yes	NO	NO	NO	NO	NO		Yes	*	Yes	NO	NO	NO	NO	NO	NO	NO		hospitalized, mild disease, oxygen by mask or nasal prongs	*	16	22	PCU	hospitalized, severe disease, non-invasive venitlation or high-flow oxygen	*	26	5	No		hospitalized, severe disease, non-invasive venitlation or high-flow oxygen	home/shelter	Pneumonia, COVID 19 positive Transaminitis
44	PCR confirmed	38.86	1.1788	Reactive	Reactive	0.951291	Positive	Yes	*	No		unknown / NO	70	Male	30.4	Hispanic or Latino	Yes	NO	NO	NO	NO	Yes	NO		Yes	*	Yes	NO	NO	Yes	Yes	Yes	NO	NO	headache	hospitalized, mild disease, oxygen by mask or nasal prongs	*	16	24	med/surg	hospitalized, mild disease, oxygen by mask or nasal prongs	*	18	3	No		hospitalized, mild disease, oxygen by mask or nasal prongs	home/shelter	Multifocal Pneumonia COVID 19 infection Acute Hypoxic Respiratory Failure Thrombocytosis History of BPH
52	PCR confirmed	0.08	0.35	Non-Reactive	Non-Reactive	0.666238	Positive	Yes	*	No		unknown / NO	57	Female	20.6	Black or African American	Yes	Yes	NO	NO	NO	NO	Yes	HIV	Yes	*	Yes	NO	NO	NO	NO	NO	Yes	NO		hospitalized, mild disease, oxygen by mask or nasal prongs	*	5	8	med/surg	hospitalized, mild disease, oxygen by mask or nasal prongs	*	14	2	No		hospitalized, severe disease, non-invasive venitlation or high-flow oxygen	home/shelter	Acute Hypoxemic Respiratory Failure 2/2 to COVID-19 infection COVID19 infection Altered Mental Status- Improved HIV End Stage Renal Disease Chronic Microcytic Anemia Hypertension Polysubstance Abuse
56	PCR confirmed	41.05	1.42	Reactive	Reactive	0.937446	Positive	Yes	*	No		unknown / NO	78	Male	26.1	Black or African American	Yes	Yes	Yes	Yes	NO	NO	Yes	mm on chemo	Yes	*	NO	Yes	NO	NO	NO	NO	NO	NO		hospitalized, mild disease, oxygen by mask or nasal prongs	*	7	7	med/surg	hospitalized, mild disease, oxygen by mask or nasal prongs	*	13	5	Yes	Shock requiring pressor support	hospitalized, mild disease, oxygen by mask or nasal prongs	skilled nursing facility	Septic Shock 2/2 to Acinetobacter Bacteremia Acute Hypoxemic Respiratory Failure COVID-19 Infection Atrial Fibrillation with Rapid Ventricular Rate Deep Venous Thrombosis Multiple Myeloma Prostate Cancer s/p Radiation End Stage Renal Disease Pancytopenia Diarrhea- Resolved Severe Protein/Calorie Malnutrition
57	PCR confirmed	1.26	1.33	Reactive	Reactive	0.726109	Positive	Yes	*	No		unknown / NO	45	Male	25	Black or African American	No	NO	NO	NO	NO	NO	NO		No ('asymptomatic')	*	NO	NO	NO	NO	NO	NO	NO	NO		asymptomatic	*	3		med/surg	asymptomatic	*	3	0	No		ambulatory with no limitations of activities (or asymptomatic)	home/shelter	MVA (motor vehicle accident) [V89.2XXA] Leukocytosis + LOC < 30 min Headache Chest pain Abdominal pain Rt Shoulder and arm pain Rt Elbow laceration Rt Humeral neck comminuted fx Rt Fibula fx Acute pain of trauma Opioid intoxication Cannabinoid intoxication Acute blood loss anemia not requiring transfusion
63	PCR confirmed	12.54	0.63	Reactive	Non-Reactive	0.860068	Positive	Yes	*	Yes	*	unknown / NO	60	Male	21.8	Unknown / Not Reported	Yes	NO	NO	NO	NO	NO	NO	seizure d/o	No ('asymptomatic')	*	NO	NO	NO	NO	NO	NO	NO	NO		asymptomatic	*	6		med/surg	asymptomatic	*	7	0	No		ambulatory with no limitations of activities (or asymptomatic)	home/shelter	Final Diagnosis: Seizure disorder Alcohol use disorder Alcohol withdrawal seizure Depression Rhabdomyolysis , resolved Electrolyte imbalance , resolved H/O of SARS COV-2 , resolved
67	PCR confirmed	31.25	2.24	Reactive	Reactive	0.920648	Positive	Yes	*	No		unknown / NO	75	Male	25.5	American Indian/Alaska Native	Yes	Yes	Yes	Yes	Yes	Yes	NO		Yes	*	NO	Yes	Yes	NO	NO	NO	NO	NO		hospitalized, mild disease, oxygen by mask or nasal prongs	*	0	7	med/surg	hospitalized, mild disease, oxygen by mask or nasal prongs	*	9	0	No		hospitalized, mild disease, oxygen by mask or nasal prongs	skilled nursing facility	COPD Exacerbation, COVID-19 infection
69	PCR confirmed	3.55	2.52	Reactive	Reactive	0.212939	Negative	Yes	*	Yes	*	unknown / NO	37	Female	38.7	Black or African American	No	NO	NO	NO	NO	NO	NO		No ('asymptomatic')	*	NO	NO	NO	NO	NO	NO	NO	NO		asymptomatic	*	1		med/surg	asymptomatic	*	19	0	No		ambulatory with no limitations of activities (or asymptomatic)	skilled nursing facility	Final Diagnosis: S/P MVA Left tibial plateau fracture and MCL rupture Right knee multiligamentous knee injury with significant instability Right knee proximal fibular head fracture Right knee anterolateral capsular avulsion Right knee lateral meniscal tear Acute pulmonary embolism Anemia of acute blood loss Covid19 infection, asymptomatic Morbid obesity Hypoalbuminemia
71	PCR confirmed	0.06	0.52	Non-Reactive	Non-Reactive	0.519709	Positive	Yes	*	Yes	*	unknown / NO	73	Male	26.6	Hispanic or Latino	No	NO	NO	NO	NO	NO	NO		Yes	*	NO	NO	NO	NO	NO	NO	NO	NO		hospitalized, mild disease, oxygen by mask or nasal prongs	*	2	2	med/surg	hospitalized, mild disease, oxygen by mask or nasal prongs	*	18	4	Yes	Shock requiring pressor support	hospitalized, mild disease, oxygen by mask or nasal prongs	deceased	Principal Problem: Bilateral lower extremity weakness and paresthesia 2/2 to aortic aneurysm thrombosis Active Problems: Infrarenal Aortic Aneurysm Thrombosis Bilateral Compartment Syndrome Possible Spinal Shock Acute Kidney Injury Contrast-Induced Nephropathy Hematuria Anasarca Heart Failure with Mid-Range Ejection Fraction Leukocytosis- Improving Normocytic Anemia Protein/Calorie Malnutrition A…
72	PCR confirmed	75.14	11.34	Reactive	Reactive	0.946246	Positive	Yes	*	Yes	*	unknown / NO	65	Male	32.5	Hispanic or Latino	Yes	NO	NO	Yes	NO	NO	NO		Yes	*	NO	Yes	NO	NO	NO	NO	NO	Yes		hospitalized, severe disease, intubated	*	20		ICU	hospitalized, severe disease, intubated and organ support	*	43	43	Yes	Intubation (respiratory failure),Shock requiring pressor support	hospitalized, severe disease, intubated and organ support	deceased	Principal Problem: MVC (motor vehicle collision) Active Problems: COVID-19 Diabetes mellitus Amputation of left arm below elbow Acute respiratory failure Acute respiratory distress syndrome (ARDS) due to 2019 novel coronavirus Hypernatremia Bacteremia due to Enterococcus Cervical transverse process fracture Acute blood loss anemia Embolic stroke Seizure Transaminitis AMS (altered mental status)
77	PCR confirmed	1.86	1.49	Reactive	Reactive	0.501377	Positive	Yes	*	No		unknown / NO	44	Male	38.4	Black or African American	No	NO	NO	NO	NO	NO	NO		Yes	*	Yes	Yes	Yes	Yes	NO	NO	NO	NO		hospitalized, mild disease, no oxygen	*	1	6	med/surg	hospitalized, mild disease, no oxygen	*	6	0	No		hospitalized, mild disease, oxygen by mask or nasal prongs	home/shelter	Multifocal PNA 2/2 to COVID Acute hypoxic respiratory failure, resolved Pulmonary embolism Transaminitis
80	PCR confirmed	39.51	3.44	Reactive	Reactive	0.822278	Positive	Yes	*	Yes	*	unknown / NO	61	Male	30.5	Black or African American	Yes	Yes	Yes	NO	NO	NO	Yes		Yes	*	Yes	Yes	NO	NO	Yes	NO	NO	NO		hospitalized, mild disease, no oxygen	*	4	8	med/surg	hospitalized, mild disease, no oxygen	*	11	0	No		hospitalized, mild disease, oxygen by mask or nasal prongs	home/shelter	Staph aureus sepsis secondary to Permacath covid 19 positive
82	PCR confirmed	60.05	63.4	Reactive	Reactive	0.929181	Positive	Yes	*	No		unknown / NO	66	Female	32.8	Black or African American	Yes	Yes	Yes	Yes	NO	NO	Yes		Yes	*	NO	Yes	Yes	NO	Yes	NO	NO	NO		hospitalized, mild disease, oxygen by mask or nasal prongs	*	14	20	med/surg	hospitalized, mild disease, oxygen by mask or nasal prongs	*	18	0	Yes	Shock requiring pressor support,Suspected or confirmed stroke	hospitalized, mild disease, oxygen by mask or nasal prongs	home/shelter	Acute on chronic systolic heart failure (HFrEF) Non sustained V tach COVID-19 +/- superimposed bacterial pneumonia Acute ischemic stroke, left ICA territory Acute hypoxic respiratory failure Left lower lobe collapse Diabetes mellitus type 2, uncontrolled Acute kidney injury superimposed on CKD stage 3 Thrombocytopenia (resolved) Transaminitis Multifactorial encephalopathy Hypoalbuminemia Hypernat…
84	PCR confirmed	47.94	27.9196	Reactive	Reactive	0.919143	Positive	Yes	*	Yes	*	known / suspected	62	Male	30.4	Black or African American	Yes	Yes	NO	NO	NO	NO	NO		Yes	*	Yes	Yes	NO	NO	NO	NO	NO	NO		hospitalized, mild disease, oxygen by mask or nasal prongs	*	3	3	med/surg	hospitalized, mild disease, oxygen by mask or nasal prongs	*	23	0	Yes	Suspected or confirmed stroke	hospitalized, mild disease, oxygen by mask or nasal prongs	home/shelter	1. covid pneumonia 2. Acute kidney injury 3. transaminitis 5. Right focal seziures 6. Hypernatremia 7. Hx of left cva 8. enterococcu bacteremia 9. providentia bacteremia
87	PCR confirmed	68.7	14.68	Reactive	Reactive	0.951439	Positive	Yes	*	Yes	*	unknown / NO	64	Male	24.8	Hispanic or Latino	Yes	Yes	NO	Yes	NO	NO	Yes	Glaucoma	Yes	*	NO	NO	Yes	NO	NO	NO	NO	NO		hospitalized, mild disease, no oxygen	*	22	26	med/surg	hospitalized, mild disease, no oxygen	*	26	0	No		hospitalized, mild disease, oxygen by mask or nasal prongs	skilled nursing facility	Recent COVID 19 -Hypertension , Chronic systolic CHF with HFrEF with an EF of 45%, atrial flutter
93	PCR confirmed	71.31	80.61	Reactive	Reactive	0.942428	Positive	Yes	*	No		unknown / NO	69	Male	58.2	Black or African American	Yes	Yes	NO	NO	NO	NO	NO	morbid obesity	Yes	*	Yes	Yes	Yes	NO	NO	NO	NO	NO		hospitalized, mild disease, oxygen by mask or nasal prongs	*	10	17	med/surg	hospitalized, mild disease, oxygen by mask or nasal prongs	*	14	0	No		hospitalized, mild disease, oxygen by mask or nasal prongs	home/shelter	1. Infection due to 2019-nCoV 2. Shortness of breath 3. Acute respiratory failure with hypoxemia 4. Essential hypertension 5. Morbid obesity
94	PCR confirmed	60.1	44.47	Reactive	Reactive	0.894788	Positive	Yes	*	Yes	*	unknown / NO	52	Female	51.6	Black or African American	Yes	Yes	NO	Yes	NO	Yes	NO		Yes	*	NO	Yes	NO	NO	NO	Yes	NO	NO		hospitalized, mild disease, oxygen by mask or nasal prongs	*	16	17	med/surg	hospitalized, mild disease, no oxygen	*	27	0	No		hospitalized, mild disease, oxygen by mask or nasal prongs	skilled nursing facility	Pneumonia Urinary retention Diabetic neuropathy associated with type 2 diabetes mellitus Altered mental status COVID-19 virus infection Acute respiratory disease due to COVID-19 virus Essential hypertension Anemia, chronic disease AKI (acute kidney injury) Opiate abuse, episodic Class 2 obesity in adult Malnutrition
95	PCR confirmed	62.66	6.12079	Reactive	Reactive	0.962007	Positive	Yes	*	No		unknown / NO	59	Female	30.7	Hispanic or Latino	No	NO	NO	NO	NO	NO	NO		Yes	*	Yes	Yes	Yes	Yes	NO	NO	NO	NO		hospitalized, mild disease, oxygen by mask or nasal prongs	*	11	26	med/surg	hospitalized, mild disease, oxygen by mask or nasal prongs	*	17	0	No		hospitalized, mild disease, oxygen by mask or nasal prongs	home/shelter	1. COVID-19 virus infection 2. Shortness of breath 3. Pneumonia due to SARS-associated coronavirus 4. Dehydration 5. Acute respiratory failure with hypoxia 6. Elevated LFTs
96	PCR confirmed	16.24	131.36	Reactive	Reactive	0.948855	Positive	Yes	*	No		unknown / NO	60	Male	23.8	Hispanic or Latino	Yes	Yes	NO	Yes	NO	NO	NO	HLD	Yes	*	Yes	NO	Yes	Yes	Yes	NO	NO	NO		hospitalized, mild disease, oxygen by mask or nasal prongs	*	11	18	med/surg	hospitalized, mild disease, oxygen by mask or nasal prongs	*	17	0	No		hospitalized, mild disease, oxygen by mask or nasal prongs	home/shelter	COVID Pneumonia Acute Hypoxic Respiratory Failure
99	PCR confirmed	62.03	21.38	Reactive	Reactive	0.933755	Positive	Yes	*	No		unknown / NO	64	Female	33.8	Hispanic or Latino	No	NO	NO	NO	NO	NO	NO		Yes	*	Yes	Yes	Yes	Yes	Yes	NO	NO	NO		hospitalized, mild disease, oxygen by mask or nasal prongs	*	9	13	PCU	hospitalized, mild disease, oxygen by mask or nasal prongs	*	28	4	No		hospitalized, severe disease, non-invasive venitlation or high-flow oxygen	home/shelter	COVID related acute hypoxic respiratory failure COVID related PNA Latent TB Recent epistaxis- resolved
100	PCR confirmed	58.16	30.06	Reactive	Reactive	0.917681	Positive	Yes	*	No		unknown / NO	60	Male	25	Hispanic or Latino	Yes	Yes	NO	Yes	NO	NO	NO	HLD	Yes	*	NO	Yes	NO	NO	NO	NO	NO	NO		hospitalized, mild disease, oxygen by mask or nasal prongs	*	14	23	med/surg	hospitalized, mild disease, oxygen by mask or nasal prongs	*	14	0	No		hospitalized, mild disease, oxygen by mask or nasal prongs	skilled nursing facility	COVID-19
102	PCR confirmed	37.13	46.25	Reactive	Reactive	0.937713	Positive	Yes	*	Yes	*	unknown / NO	30	Male	28.9	Hispanic or Latino	Yes	Yes	NO	Yes	NO	NO	NO		No ('asymptomatic')	*	NO	NO	NO	NO	NO	NO	NO	NO		asymptomatic	*	9		med/surg	asymptomatic	*	14	0	No		ambulatory with no limitations of activities (or asymptomatic)	home/shelter	1. Dizziness and giddiness 2. Brain mass 3. Skull base fx
108	PCR confirmed	3.48	0.38	Reactive	Non-Reactive	0.767209	Positive	Yes	*	Yes	*	known / suspected	23	Male	21.3	Black or African American	Yes	NO	NO	NO	NO	NO	NO	epilepsy	Yes	*	Yes	Yes	Yes	NO	NO	NO	NO	NO		hospitalized, mild disease, no oxygen	*	1	8	med/surg	hospitalized, mild disease, no oxygen	*	2	0	No		hospitalized, mild disease, no oxygen	home/shelter	Necrotizing, Cavitary Pneumonia COVID19 Infection Seizure Disorder
110	PCR confirmed	28.9	10.5854	Reactive	Reactive	0.652703	Positive	Yes	*	No		unknown / NO	37	Female	32.6	Hispanic or Latino	Yes	NO	NO	NO	NO	NO	NO	rheumatoid arthritis	Yes	*	NO	Yes	NO	NO	NO	Yes	NO	NO	chest pain	hospitalized, mild disease, oxygen by mask or nasal prongs	*	10	15	med/surg	hospitalized, mild disease, no oxygen	*	12	0	No		hospitalized, mild disease, oxygen by mask or nasal prongs	home/shelter	Pneumonia secondary to COVID-19 Infection.
116	PCR confirmed	34.73	19.9575	Reactive	Reactive	0.952941	Positive	Yes	*	No		unknown / NO	80	Male	20	Black or African American	Yes	Yes	NO	NO	NO	NO	NO		Yes	*	NO	Yes	NO	NO	NO	NO	NO	Yes		hospitalized, mild disease, no oxygen	*	7	8	med/surg	hospitalized, mild disease, no oxygen	*	16	0	No		hospitalized, mild disease, no oxygen	long term care facility	COVID related Pneumonia Hypertension with CKD Diabetes Mellitus type II with CKD Vascular dementia with behavioral disturbances BPH Hx of CVA Iron deficiency Anemia Mild malnutrition Patient was being treated for sepsis due to COVID 19
118	PCR confirmed	0.16	0.58	Non-Reactive	Non-Reactive	0.504266	Positive	Yes	*	Yes	*	unknown / NO	52	Male	19	Black or African American	Yes	NO	NO	NO	NO	NO	NO	HIV	No ('asymptomatic')	*	NO	NO	NO	NO	NO	NO	NO	NO		asymptomatic	*	3		med/surg	asymptomatic	*	6	0	No		ambulatory with no limitations of activities (or asymptomatic)	home/shelter	COVID-19 virus infection HIV/AIDS Transaminitis Opioid Use Disorder Alcohol Use Disorder Hypertension Tobacco Use Disorder Macrocytic Anemia
119	PCR confirmed	36.57	6.69	Reactive	Reactive	0.949937	Positive	Yes	*	Yes	*	unknown / NO	64	Male	23.3	Black or African American	Yes	NO	NO	Yes	Yes	Yes	NO		Yes	*	NO	NO	NO	NO	NO	NO	NO	NO	abdominal pain, lethargy	hospitalized, mild disease, no oxygen	*	3	12	med/surg	hospitalized, mild disease, no oxygen	*	10	0	No		hospitalized, mild disease, no oxygen	skilled nursing facility	Multifocal Viral Pneumonia with Hypoxic Respiratory failure due to COVID 19
122	PCR confirmed	20.44	1.74	Reactive	Reactive	0.87628	Positive	Yes	*	Yes	*	unknown / NO	27	Male	25.4	Black or African American	No	NO	NO	NO	NO	NO	NO		No ('asymptomatic')	*	NO	NO	NO	NO	NO	NO	NO	NO		asymptomatic	*	0		ICU	asymptomatic	*	40	6	No		ambulatory with no limitations of activities (or asymptomatic)	long term care facility	Rectum injury, initial encounter [S36.60XA] Unstable pelvic ring injury consisting of right very low anterior column acetabular fracture, high pubic ramus fracture, left-sided rami fractures, right complete sacral fracture with associated coccyx fracture Perineal wound x 3 communicating with pelvic bone Acute blood loss anemia requiring transfusion L5 transverse process fracture Air in spinal can…
127	PCR confirmed	39.49	33.8537	Reactive	Reactive	0.608362	Positive	Yes	*	No		unknown / NO	78	Male	26.9	White	Yes	Yes	Yes	NO	NO	NO	Yes		Yes	*	NO	Yes	Yes	NO	NO	NO	NO	NO		hospitalized, mild disease, oxygen by mask or nasal prongs	*	18	31	med/surg	hospitalized, mild disease, oxygen by mask or nasal prongs	*	18	0	No		hospitalized, mild disease, oxygen by mask or nasal prongs	home/shelter	Acute Hypoxic Respiratory Failure COVID 19 Viral PNA ESRD on HD CAD with Hx of MI Anemia Moderate Protein Malnutrition Pacemaker Mediated Tachycardia Hypetension
131	PCR confirmed	66.62	28.0295	Reactive	Reactive	0.954443	Positive	Yes	*	Yes	*	unknown / NO	79	Female	23.4	Hispanic or Latino	Yes	Yes	NO	Yes	NO	NO	NO		Yes	*	NO	Yes	NO	NO	NO	NO	NO	Yes		hospitalized, mild disease, no oxygen	*	12	14	PCU	hospitalized, mild disease, no oxygen	*	20	0	Yes	Suspected or confirmed myocardial infarction	hospitalized, mild disease, no oxygen	skilled nursing facility	NSTEMI COVID myocarditis
134	PCR confirmed	0.04	0.32	Non-Reactive	Non-Reactive	0.255973	Negative	Yes	*	Yes	*	unknown / NO	20	Female	25.9	Black or African American	Yes	NO	NO	NO	NO	Yes	NO		Yes	*	NO	NO	NO	NO	NO	NO	NO	NO		hospitalized, mild disease, oxygen by mask or nasal prongs	*	0	0	PCU	hospitalized, mild disease, no oxygen	*	3	0	No		hospitalized, mild disease, oxygen by mask or nasal prongs	home/shelter	Fibromyalgia flare COVID-19 infection Subglottic stenosis s/p tracheostomy Anxiety disorder
135	PCR confirmed	0.65	0.35	Non-Reactive	Non-Reactive	0.641638	Positive	Yes	*	No		unknown / NO	38	Female	34.2	Hispanic or Latino	No	NO	NO	NO	NO	NO	NO		No ('asymptomatic')	*	NO	NO	NO	NO	NO	NO	NO	NO		asymptomatic	*	1		med/surg	asymptomatic	*	2	0	No		ambulatory with no limitations of activities (or asymptomatic)	home/shelter	-Premature ROM -COVID positive
138	PCR confirmed	0.22	0.32	Non-Reactive	Non-Reactive	0.476109	Positive	Yes	*	Yes	*	unknown / NO	60	Female	25.5	White	Yes	Yes	NO	NO	NO	Yes	NO		Yes	*	Yes	Yes	NO	NO	NO	NO	NO	NO		hospitalized, mild disease, oxygen by mask or nasal prongs	*	18	42	med/surg	hospitalized, mild disease, oxygen by mask or nasal prongs	*	23	0	No		hospitalized, mild disease, oxygen by mask or nasal prongs	home/shelter	COVID pneumonia Small B-cell lymphoma of lymph nodes of multiple regions Hemoptysis Anemia due to chronic blood loss Anemia, chronic disease Other amyloidosis Tobacco abuse, in remission Essential hypertension LBBB (left bundle branch block) Protein-calorie malnutrition, severe Physical deconditioning Gastrointestinal bleeding
139	PCR confirmed	55.57	17.0739	Reactive	Reactive	0.95	Positive	Yes	*	No		unknown / NO	42	Male	37.9	Black or African American	Yes	Yes	NO	Yes	NO	Yes	NO		Yes	*	Yes	NO	Yes	Yes	NO	NO	NO	NO		hospitalized, mild disease, no oxygen	*	8	11	med/surg	hospitalized, mild disease, no oxygen	*	14	0	No		hospitalized, mild disease, no oxygen	home/shelter	Necrotizing pancreatitis, splenic vein/SMV/portal vein thromboses
150	PCR confirmed	39.73	0.715609	Reactive	Non-Reactive	0.543108	Positive	Yes	*	Yes	*	unknown / NO	68	Female	32.6	White	Yes	Yes	NO	NO	NO	NO	NO		Yes	*	NO	Yes	Yes	NO	NO	NO	NO	NO		hospitalized, mild disease, no oxygen	*	3	16	med/surg	hospitalized, mild disease, oxygen by mask or nasal prongs	*	33	0	Yes		hospitalized, mild disease, oxygen by mask or nasal prongs	deceased	Septic shock/Urinary tract infection Uterine Cancer with unknown etiology metastasis to lungs and abdominal cavity Hematuria 2/2 uterine metastasis to bladder B/L LE DVTs Leukocytosis 2/2 necrotic uterine cancer metastasis Severe Protein Malutrition Hypotension, no change in mental status Covid 19 Positive but no clinical evidence of COVID 19 pneumonia Anxiety/Depression
165	PCR confirmed	1.31	0.43	Reactive	Non-Reactive	0.754019	Positive	Yes	*	Yes	*	unknown / NO	20	Male	19.8	White	No	NO	NO	NO	NO	NO	NO		No ('asymptomatic')	*	NO	NO	NO	NO	NO	NO	NO	NO		asymptomatic	*	1		med/surg	asymptomatic	*	5	0	No		ambulatory with no limitations of activities (or asymptomatic)	home/shelter	# Bilateral peripheral neuropathy most likely GBS due to reactivation of CMV infection # COVID positive # Transaminitis
168	PCR confirmed	0.02	1.08	Non-Reactive	Reactive	0.255069	Negative	Yes	*	Yes	*	unknown / NO	44	Male	21.9	White	Yes	NO	NO	NO	NO	NO	NO		Yes	*	Yes	NO	NO	NO	NO	Yes	NO	NO	abdominal pain (likely Ulcerative Colitis Flare)	hospitalized, mild disease, no oxygen	*	1	8	med/surg	hospitalized, mild disease, no oxygen	*	6	0	No		hospitalized, mild disease, no oxygen	home/shelter	Bloody Diarrhea 2/2 Ulcerative Colitis Flare ;improving SARS-COV-2 Pneumonia
176	PCR confirmed	0.59	0.56	Non-Reactive	Non-Reactive	0.489862	Positive	Yes	*	No		unknown / NO	27	Male	24.1	Black or African American	No	NO	NO	NO	NO	NO	NO		No ('asymptomatic')	*	NO	NO	NO	NO	NO	NO	NO	NO		asymptomatic	*	3		med/surg	hospitalized, mild disease, no oxygen	*	8	0	No		ambulatory with no limitations of activities (or asymptomatic)	home/shelter	Femur fracture
*Dates removed for anonymity
* Severe disease defined by oxygen requirement, regardless of "mild disease"marked by WHO ordinal scale (https://www.who.int/blueprint/priority-diseases/key-action/COVID-19_Treatment_Trial_Design_Master_Protocol_synopsis_Final_18022020.pdf)
[truncated: 19 more columns]

## Sheet: Non-suspects
Participant ID	Cohort	IgG signal to cut-off ratio	IgM signal to cut-off ratio	IgG results output	IgM results output	% inhibition (Neutralization assay)	NAb results	Any (+) SARS-CoV-2 PCR?	First (+) SARS-CoV-2 PCR test date	Any (-) SARS-CoV-2 PCR ?	First (-) SARS-CoV-2 PCR test date	Age (years)	Sex	BMI (calculated)	Ethnicity	Chronic medical problems	HTN	Heart disease	DM	Liver disease	Lung disease	Kidney disease	COVID symptoms on admission?	Approximate onset of first symptom(s)	Symptoms	Symptoms, not listed	WHO Ordinal scale on admission	Inpatient date	No. of days from first sars-cov-2 test	No of days from symptom onset	Patient's current level of care	WHO Ordinal scale on inpatient/collection day	Discharge date	Length of ICU stay (days)	Did the patient become critically ill?	Critical illness event (check all that apply)	WHO Ordinal Scale- hospitalization peak illness	Patient's final disposition	Discharge diagnoses (list all)	WHO Ordinal scale on discharge	Treatment Category	COVID-directed treatment target mechanism:	Medication name	Treatment Category	COVID-directed treatment target mechanism:	Medication name	Treatment Category	COVID-directed treatment target mechanism:	Medication name
180	Non-suspects	0.04	0.39	Non-Reactive	Non-Reactive	0.135419	Negative	No	*	Yes	*	59	Male	22.7	Black or African American	Yes	NO	NO	NO	NO	NO	Yes	No ('asymptomatic')	*	Renal problems, dehydration		uninfected	*				uninfected	*	0	No		uninfected	home/shelter	ESRD on dialysis	uninfected
181	Non-suspects	0.11	0.35	Non-Reactive	Non-Reactive	0.156446	Negative	No	*	Yes	*	55	Male	22.3	Black or African American	Yes	NO	NO	Yes	NO	NO	NO	No ('asymptomatic')	*	Epileptic seizures		uninfected	*				uninfected	*	0	No		uninfected	home/shelter	Seizure T2DM	uninfected
182	Non-suspects	0.03	0.37	Non-Reactive	Non-Reactive	0.220025	Negative	No	*	Yes	*	52	Female	29.1	Black or African American	Yes	Yes	NO	Yes	NO	NO	NO	No ('asymptomatic')	*	Motor vehicle accident		uninfected	*				uninfected	*	0	No		uninfected	home/shelter	neck pain s/p MVA HTN T2DM	uninfected
183	Non-suspects	0.04	0.4	Non-Reactive	Non-Reactive	0.241645	Negative	No	*	Yes	*	61	Male	25.1	Hispanic or Latino	No	NO	NO	NO	NO	NO	NO	No ('asymptomatic')	*	Pelvic and back pain		uninfected	*				uninfected	*	0	No		uninfected	home/shelter	L ureteral stone Diverticulitis	uninfected
184	Non-suspects	0.03	0.33	Non-Reactive	Non-Reactive	0.288775	Negative	No	*	Yes	*	44	Male	29.8	Black or African American	No	NO	NO	NO	NO	NO	NO	No ('asymptomatic')	*	Trauma		uninfected	*				uninfected	*	0	No		uninfected	home/shelter	Right ulna shaft fracture Left galeazzi radius shaft fracture Acute pain of trauma	uninfected
186	Non-suspects	0.02	0.53	Non-Reactive	Non-Reactive	0.107384	Negative	No	*	Yes	*	58	Male	24.8	Black or African American	Yes	Yes	NO	Yes	NO	NO	NO	No ('asymptomatic')	*	Syncope and collapse		uninfected	*				uninfected	*	0	No		uninfected	home/shelter	Syncope Hypothyroidism Hyponatremia T2DM HTN HLD	uninfected
187	Non-suspects	0.04	0.31	Non-Reactive	Non-Reactive	0.32048	Positive	No	*	Yes	*	66	Male	33.1	Black or African American	Yes	Yes	NO	NO	NO	NO	Yes	No ('asymptomatic')	*	Acute renal failure		uninfected	*				uninfected	*	0	No		uninfected	home/shelter	Thrombocytopenia HIV Hypertension Chronic kidney disease stage 2 Chronic right foot drop	uninfected
188	Non-suspects	7.63	0.52	Reactive	Non-Reactive	0.611825	Positive	No	*	Yes	*	38	Male	41	Black or African American	Yes	NO	NO	Yes	NO	NO	NO	No ('asymptomatic')	*	Abdominal pain		uninfected	*				uninfected	*	0	No		uninfected	home/shelter	Abd pain/diarrhea T2DM	uninfected
189	Non-suspects	0.02	0.4	Non-Reactive	Non-Reactive	0.106383	Negative	No	*	Yes	*	37	Female	31.4	Black or African American	Yes	Yes	Yes	NO	NO	NO	NO	No ('asymptomatic')	*	Abdominal pain		uninfected	*				uninfected	*	0	No		uninfected	home/shelter	• Acute pancreatitis • Choledochal cyst • Abdominal pain	uninfected
190	Non-suspects	0.03	0.31	Non-Reactive	Non-Reactive	0.204005	Negative	No	*	Yes	*	70	Female	32.1	White	No	NO	NO	NO	NO	NO	NO	No ('asymptomatic')	*	Abnormal Lab		uninfected	*				uninfected	*	0	No		uninfected	home/shelter	Anemia	uninfected
191	Non-suspects	0.02	0.28	Non-Reactive	Non-Reactive	0.138423	Negative	No	*	Yes	*	49	Female	30.1	Black or African American	No	NO	NO	NO	NO	NO	NO	No ('asymptomatic')	*	Drug overdose		uninfected	*				uninfected	*	0	No		uninfected	home/shelter	Admission Diagnoses: Heroin Overdose Left Ankle Fracture (s/p mechanical fall) Final Diagnosis(es): Left ankle fracture Heroin overdoses, resolved Polysubstance abuse Leukocytosis, resolved Anemia acute post hemorrhagic	uninfected
192	Non-suspects	0.02	0.26	Non-Reactive	Non-Reactive	0.098373	Negative	No	*	Yes	*	48	Male	23.6	Black or African American	No	NO	NO	NO	NO	NO	NO	No ('asymptomatic')	*	Hand injury		uninfected	*				uninfected	*	0	No		uninfected	home/shelter	5th finger injury	uninfected
193	Non-suspects	0.03	0.43	Non-Reactive	Non-Reactive	0.193992	Negative	No	*	Yes	*	65	Male	25.1	White	Yes	Yes	NO	NO	NO	NO	NO	No ('asymptomatic')	*	Hand injury		uninfected	*				uninfected	*	0	No		uninfected	home/shelter	1. Left hand traumatic wounds involving left small finger and left ring finger. 2. Injury to ulna neurovascular bundle of the left small finger. 3. Laceration of left small finger extensor digiti minimi and extensor digitorum communis at the level of the MCP joint. 4. Gross contamination of left hand wound.	uninfected
195	Non-suspects	0.02	0.34	Non-Reactive	Non-Reactive	-0.127986	Negative	No	*	Yes	*	54	Male	32.9	Black or African American	Yes	Yes	NO	NO	NO	NO	NO	No ('asymptomatic')	*	hypoglycemia		uninfected	*				uninfected	*	0	No		uninfected	home/shelter	Admission Diagnoses: Cancer of soft palate [C05.1] Altered mental state [R41.82] Symptomatic Hypoglycemia Diabetes Mellitus Type 2 with hypoglycemia Hypertension Asymptomatic pyuria Normocytic anemia Abnormal weight loss secondary to cancer Final Diagnosis(es): Cancer of soft palate [C05.1] Altered mental state [R41.82] Symptomatic Hypoglycemia Diabetes Mellitus Type 2 with hypoglycemia Hypertens…	uninfected
196	Non-suspects	0.03	0.41	Non-Reactive	Non-Reactive	-0.340444	Negative	No	*	Yes	*	56	Female	25.1	White	Yes	NO	NO	NO	NO	NO	NO	No ('asymptomatic')	*	degenrative disorder		uninfected	*				uninfected	*	0	No		uninfected	skilled nursing facility	1. Status post L2-L5 fusion. 2. Left-sided foot drop. 3. Left-sided L4-L5 stenosis with L4 radiculopathy.	uninfected
197	Non-suspects	0.03	0.4	Non-Reactive	Non-Reactive	-0.00853242	Negative	No	*	Yes	*	48	Male	37.8	Hispanic or Latino	No	NO	NO	NO	NO	NO	NO	No ('asymptomatic')	*	Abdominal pain		uninfected	*			med/surg	uninfected	*	0	No		uninfected	home/shelter	Anaphylaxis Respiratory arrest Loss of consciuosness Hypertension Diabetes -2 Asthma Obesity (BMI >32) Elevated serum enzymes	uninfected
199	Non-suspects	0.62	0.8	Non-Reactive	Non-Reactive	0.673208	Positive	No	*	Yes	*	56	Female	28.1	White	Yes	Yes	NO	NO	NO	NO	NO	No ('asymptomatic')	*	AMS and syncope		uninfected	*				uninfected	*	0	No		uninfected	home/shelter	Alcohol dependence with withdrawal, resolved Noncardiac chest pain, resolved Pericardial effusion Fall with L4 transverse process fracture Opiate use disorder, cocaine use disorder Hypothyroidism Hypertension Hyperlipidemia History of schizophrenia, bipolar disorder, and borderline personality disorder	uninfected
200	Non-suspects	0.03	0.34	Non-Reactive	Non-Reactive	0.5	Positive	No	*	Yes	*	71	Male	26.6	Black or African American	Yes	NO	NO	NO	Yes	NO	NO	No ('asymptomatic')	*	weakness bradycardia		uninfected	*				uninfected	*	0	No		uninfected	home/shelter	#Decreased PO intake #Severe oropharyngeal Dyphagia #Recent stroke after head trauma with dysphagia and dysarthria #HCV liver cirrhosis #Ascitis #HCC #Opioid dependence #Hypokalemia	uninfected
201	Non-suspects	6.9	0.64	Reactive	Non-Reactive	0.912116	Positive	No	*	Yes	*	75	Male	25.5	Black or African American	Yes	Yes	Yes	NO	NO	NO	Yes	No ('asymptomatic')	*	Drug overdose		uninfected	*				uninfected	*	0	No		uninfected	home/shelter	Admission Diagnosis/ Reason for Admission : 1. Chronic hypertension 2. Oligohydramnios 3. Intrauterine growth restriction 4. Advanced maternal age 5. Iron-deficiency anemia 6. Anemia Discharge Diagnosis: Same + Preeclampsia with severe features s/p C-Section, Low Transverse	uninfected
202	Non-suspects	0.02	0.33	Non-Reactive	Non-Reactive	0.314846	Positive	No	*	Yes	*	39	Female	30	Hispanic or Latino	Yes	Yes	NO	NO	NO	NO	NO	No ('asymptomatic')	*			uninfected	*				uninfected	*	0	No		uninfected	home/shelter	Discharge diagnoses: Acute kidney injury on CKD stage III, resolved Hyperkalemia, resolved Chronic systolic heart failure CAD AIDS Hypertension Gout Opiate use disorder Macrocytic anemia Leukopenia Constipation	uninfected	non-COVID directed		stress dose steroids
203	Non-suspects	0.1	0.41	Non-Reactive	Non-Reactive	0.388225	Positive	No	*	Yes	*	51	Male	32.5	Black or African American	Yes	Yes	NO	NO	NO	NO	NO	No ('asymptomatic')	*	Chest pain + hypotension		uninfected	*				uninfected	*	0	No		uninfected	home/shelter	Admission Diagnoses: Sarcoidosis HFrEF s/p AICD HTN DM-2 OSA Afib Final Diagnosis(es): Adrenal Insufficiency Sarcoidosis HFrEF s/p AICD HTN DM-2 OSA Afib	uninfected
204	Non-suspects	0.7	0.37	Non-Reactive	Non-Reactive	0.158703	Negative	No	*	Yes	*	41	Male	41.5	Black or African American	Yes	Yes	NO	NO	NO	NO	Yes	No ('asymptomatic')	*	Fall, injury		uninfected	*				uninfected	*	0	No		uninfected	home/shelter	FINAL DIAGNOSES: Left Patellar and right quadriceps tendon tear s/p mechanical fall Hypertensive urgency ESRD on HD Anemia Morbid Obesity	uninfected
205	Non-suspects	0.02	0.39	Non-Reactive	Non-Reactive	0.0349829	Negative	No	*	Yes	*	38	Male	21.5	Black or African American	Yes	NO	NO	NO	NO	NO	NO	No ('asymptomatic')	*	lower extremity pain		uninfected	*				uninfected	*	0	No		uninfected	home/shelter	abdominal/epigast pain Alc use d/o leg pain	uninfected
207	Non-suspects	1.63	0.35	Reactive	Non-Reactive	0.605802	Positive	No	*	Yes	*	47	Female	25.8	Black or African American	Yes	NO	NO	NO	NO	Yes	NO	No ('asymptomatic')	*	Drug overdose		uninfected	*				uninfected	*	0	No		uninfected	home/shelter	Seizure	uninfected
208	Non-suspects	0.06	0.36	Non-Reactive	Non-Reactive	0.140926	Negative	No	*	Yes	*	53	Male	27.1	Hispanic or Latino	Yes	Yes	Yes	Yes	NO	NO	NO	No ('asymptomatic')	*	stroke		uninfected	*				uninfected	*	0	No		uninfected	home/shelter	stroke	uninfected
209	Non-suspects	0.05	0.55	Non-Reactive	Non-Reactive	-0.0618273	Negative	No	*	Yes	*	68	Male	25.8	Hispanic or Latino	Yes	NO	Yes	Yes	NO	NO	NO	No ('asymptomatic')	*	hypoglycemia, lightheadedness		uninfected	*				uninfected	*	0	No		uninfected	home/shelter	hypoglycemia HFrEF T2DM	uninfected
210	Non-suspects	0.05	0.37	Non-Reactive	Non-Reactive	0.11189	Negative	No	*	Yes	*	51	Male	31.3	Hispanic or Latino	Yes	Yes	NO	NO	NO	NO	NO	No ('asymptomatic')	*	Motor vehicle accident		uninfected	*				uninfected	*	0	No		uninfected	home/shelter	s/p MVC with LOC alcohol intoxication	uninfected
211	Non-suspects	0.07	0.43	Non-Reactive	Non-Reactive	0.175469	Negative	No	*	Yes	*	56	Male	33.8	Hispanic or Latino	Yes	Yes	NO	NO	NO	NO	NO	No ('asymptomatic')	*	Syncope and collapse		uninfected	*				uninfected	*	0	No		uninfected	home/shelter	Hypoglycemia T2DM HTN HLD Afib BPH GERD	uninfected
212	Non-suspects	0.04	0.46	Non-Reactive	Non-Reactive	0.118363	Negative	No	*	Yes	*	52	Male	25.1	Black or African American	No	NO	NO	NO	NO	NO	NO	No ('asymptomatic')	*	Motor vehicle accident		uninfected	*				uninfected	*	0	No		uninfected	home/shelter	s/p MVA	uninfected
213	Non-suspects	0.05	0.35	Non-Reactive	Non-Reactive	0.0832927	Negative	No	*	Yes	*	32	Male	30.3	Unknown / Not Reported	No	NO	NO	NO	NO	NO	NO	No ('asymptomatic')	*	Abdominal pain		uninfected	*				uninfected	*	0	No		uninfected	home/shelter	perforated appendicitis	uninfected
214	Non-suspects	0.22	0.4	Non-Reactive	Non-Reactive	0.416951	Positive	No	*	Yes	*	46	Male	29.3	Hispanic or Latino	Yes	NO	NO	NO	NO	Yes	NO	No ('asymptomatic')	*	hand pain		uninfected	*				uninfected	*	0	No		uninfected	home/shelter	multiple abscesses L hand COPD	uninfected
215	Non-suspects	5.01	1.16	Reactive	Reactive	0.904043	Positive	No	*	Yes	*	57	Female	22.8	Black or African American	Yes	Yes	Yes	Yes	Yes	NO	NO	No ('asymptomatic')	*	hematemesis		uninfected	*				uninfected	*	0	No		uninfected	home/shelter	Acute Blood Loss Anemia 2/2 EV Bleeding s/p 5 bands Decompensated Cirrhosis PAD CAD	uninfected
216	Non-suspects	0.23	0.34	Non-Reactive	Non-Reactive	0.339503	Positive	No	*	Yes	*	62	Male	24.4	Black or African American	Yes	Yes	NO	NO	NO	NO	NO	No ('asymptomatic')	*	Abdominal pain		uninfected	*				uninfected	*	0	No		uninfected	home/shelter	Abdominal pain	uninfected
217	Non-suspects	0.04	0.4	Non-Reactive	Non-Reactive	0.079396	Negative	No	*	Yes	*	39	Male	24.4	Black or African American	Yes	Yes	NO	Yes	NO	NO	NO	No ('asymptomatic')	*	hypoglycemia and drug problem		uninfected	*				uninfected	*	0	No		uninfected	home/shelter	DKA Subtance Abuse Psychosis	uninfected
219	Non-suspects	0.07	0.4	Non-Reactive	Non-Reactive	0.106186	Negative	No	*	Yes	*	61	Female	17.5	Black or African American	Yes	Yes	Yes	NO	NO	NO	NO	No ('asymptomatic')	*	hip pain and back pain		uninfected	*				uninfected	*	0	No		uninfected	home/shelter	L groin pain DM HTN	uninfected
220	Non-suspects	0.06	1.01	Non-Reactive	Reactive	0.0798831	Negative	No	*	Yes	*	62	Male	27.7	Black or African American	Yes	Yes	NO	Yes	NO	NO	NO	Unknown	*	back and abdominal pain		uninfected	*				uninfected	*	0	No		uninfected	home/shelter		uninfected
221	Non-suspects	0.1	0.52	Non-Reactive	Non-Reactive	0.123721	Negative	No	*	Yes	*	63	Female	28.3	Black or African American	Yes	Yes	Yes	NO	NO	NO	Yes	No ('asymptomatic')	*	Seizures		uninfected	*				uninfected	*	0	No		uninfected	home/shelter	Seizures HF	uninfected
222	Non-suspects	0.19	0.35	Non-Reactive	Non-Reactive	0.557167	Positive	No	*	Yes	*	37	Female	31.4	Black or African American	Yes	Yes	Yes	NO	NO	Yes	NO	No ('asymptomatic')	*	Abdominal pain		uninfected	*				uninfected	*	0	No		uninfected	home/shelter	• Acute pancreatitis • Choledochal cyst • Abdominal pain	uninfected
223	Non-suspects	0.02	0.48	Non-Reactive	Non-Reactive	0.165957	Negative	No	*	Yes	*	63	Male	30.7	Hispanic or Latino	Yes	Yes	Yes	NO	NO	NO	NO	No ('asymptomatic')	*	bleeding gums, anemia		uninfected	*				uninfected	*	0	No		uninfected	home/shelter	Admission Diagnoses: - Bleeding gums likely secondary to supratherapeutic INR - Bicuspid aortic valve s/p mechanical AVR (2014) on coumadin - Hypertension - DM - CKD stage 3 Final Diagnosis(es): - Anemia acute post hemorrhagic due to bleeding gums from supra-therapeutic INR - History of Bicuspid Aortic Valve s/p mechanical AVR - Hypertension with CKD - Diabetes mellitus type II with CKD	uninfected
224	Non-suspects	4.45	0.5	Reactive	Non-Reactive	0.949937	Positive		*	Yes	*	40	Male	34.8	Hispanic or Latino	No	Yes	NO	NO	NO	NO	Yes	No ('asymptomatic')	*	injury due to fall, noLOC		uninfected	*				uninfected	*	0	No		uninfected	home/shelter	R elbow fracture	ambulatory with no limitations of activities (or asymptomatic)
225	Non-suspects	0.03	0.38	Non-Reactive	Non-Reactive	0.0728411	Negative	No	*	Yes	*	45	Male		Black or African American	Yes	NO	NO	NO	NO	NO	NO	No ('asymptomatic')	*	community covid testing		uninfected	*				uninfected	*	0	No		uninfected	home/shelter	HTN	uninfected
226	Non-suspects	0.05	0.43	Non-Reactive	Non-Reactive	0.0948686	Negative	No	*	Yes	*	49	Male	30	Hispanic or Latino	Yes	NO	Yes	Yes	NO	NO	Yes	No ('asymptomatic')	*	foot ulcer, pain and bleeding		uninfected	*				uninfected	*	0	No		uninfected	home/shelter	foot ulcer	uninfected
227	Non-suspects	0.09	0.38	Non-Reactive	Non-Reactive	0.123905	Negative	No	*	Yes	*	54	Male	28.3	Hispanic or Latino	Yes	Yes	NO	NO	NO	NO	NO	No ('asymptomatic')	*	Fall, seizure		uninfected	*				uninfected	*	0	No		uninfected	home/shelter	- Intermittent segmental myoclonus - Degenerative changes of cervical spine with stenosis, particularly C5-C6 - Newly diagnosed HIV - Headaches (possible post-concussive) - HTN - HLD	uninfected
*Dates removed for anonymity
* Severe disease defined by oxygen requirement, regardless of "mild disease"marked by WHO ordinal scale (https://www.who.int/blueprint/priority-diseases/key-action/COVID-19_Treatment_Trial_Design_Master_Protocol_synopsis_Final_18022020.pdf)
[truncated: 9 more columns]
